# Supplementary material for: The DAO Gene Is Associated with Schizophrenia and Interacts with Other Genes in the Taiwan Han Chinese Population
Source: PLoS One. 2013 Mar 28;8(3):e60099. doi: 10.1371/journal.pone.0060099 (PMC3610748; doi:10.1371/journal.pone.0060099)
Supplement: Table S2 — Novel SNPs discovered from DNA sequencing. Observation, chromosome, gene name, SNP ID, rs number, and ss number are shown. Eighteen novel SNPs discovered from our direct DNA sequencing experiment were deposited in GenBank. Their ss numbers are listed in the last column of this table. (XLSX) [file pone.0060099.s006.xlsx]

## Sheet: Table S2
		Table S2. Novel SNPs discovered from DNA sequencing
Obs	Chromosome	Obs	Chromosome	Gene	SNP ID	rs number	ss number
1	1q	1	1q	DISC1	rsDISC1_12	rs56071042	ss73689515
10	1q	2	1q	DISC1	rsDISC1_E_1	rs56020408	ss73689512
11	1q	3	1q	DISC1	rsDISC1_E_4	rs55795950	ss73689511
13	1q	4	1q	DISC1	rsDISC1_E_6	rs56229136	ss73689513
17	1q	5	1q	DISC1	rsDISC1_36	rs41303123	ss73689514
30	8p	6	8p	DPYSL2	rsDPYSL_21	rs55685919	ss73689518
33	8p	7	8p	DPYSL2	rsDPYSL_26	rs45471201	ss73689519
39	8p	8	8p	DPYSL2	rsDPYSL_6	rs74972796	ss179638330
41	8p	9	8p	DPYSL2	rsSDPYSL2_11	rs17666	ss179647247
42	8p	10	8p	DPYSL2	rsSDPYSL2_5	rs62491913	ss179638340
67	8p	11	8p	PTK2B	rsPTK2B_8	rs2288617	ss73689516
68	8p	12	8p	PTK2B	rsSPTK2B_3	rs56373327	ss179638287
69	8p	13	8p	NRG1	rsNRG1_6	rs7841677	ss179646692
73	8p	14	8p	NRG1	rsNRG1P_3	rs56228203	ss73689517
83	12q	15	12q	DAO	rsDAO_13	rs55944529	ss73689521
87	13q	16	13q	G72	rsG72_E_1	rs45476401	ss73689522
89	13q	17	13q	G72	rsSG72_4	rs113692101	ss179647229
94	22q	18	22q	CACNG2	rsCACNG2_3	rs2050141	ss73689520
